# Supplementary material for: Identifying Patterns of Clinical Interest in Clinicians’ Treatment Preferences: Hypothesis-free Data Science Approach to Prioritizing Prescribing Outliers for Clinical Review
Source: JMIR Med Inform. 2022 Dec 20;10(12):e41200. doi: 10.2196/41200 (PMC9812268; doi:10.2196/41200)
Supplement: Multimedia Appendix 1 [file medinform_v10i12e41200_app1.xlsx]

## Sheet: Multimedia Appendix 1
	Multimedia Appendix 1
Region	CCG name	Pericyazine prescriptions (n)	Total antipsychotic prescriptions (n)	Pericyazine (per 1000 antipsychotics)	Pericyazine (% antipsychotics)
East of England	NHS NORWICH CCG	5197	21553	241.13	24.11
East of England	NHS NORTH NORFOLK CCG	2187	10797	202.56	20.26
East of England	NHS GREAT YARMOUTH AND WAVENEY CCG	2914	18022	161.69	16.17
East of England	NHS SOUTH NORFOLK CCG	1701	11097	153.28	15.33
East of England	NHS WEST NORFOLK CCG	669	8651	77.33	7.73
East of England	NHS CASTLE POINT AND ROCHFORD CCG	42	5227	8.04	0.8
East of England	NHS IPSWICH AND EAST SUFFOLK CCG	132	17019	7.76	0.78
East of England	NHS SOUTHEND CCG	34	8994	3.78	0.38
East of England	NHS CAMBRIDGESHIRE AND PETERBOROUGH CCG	106	36596	2.9	0.29
East of England	NHS WEST SUFFOLK CCG	25	9936	2.52	0.25
East of England	NHS WEST ESSEX CCG	17	9605	1.77	0.18
East of England	NHS EAST AND NORTH HERTFORDSHIRE CCG	33	19172	1.72	0.17
East of England	NHS BEDFORDSHIRE CCG	27	18870	1.43	0.14
East of England	NHS BASILDON AND BRENTWOOD CCG	6	8956	0.67	0.07
East of England	NHS HERTS VALLEYS CCG	14	21165	0.66	0.07
East of England	NHS MID ESSEX CCG	9	16355	0.55	0.06
East of England	NHS THURROCK CCG	2	5534	0.36	0.04
East of England	NHS NORTH EAST ESSEX CCG	4	21975	0.18	0.02
East of England	NHS LUTON CCG	0	7946	0	0
