# Supplementary material for: Identifying Patterns of Clinical Interest in Clinicians’ Treatment Preferences: Hypothesis-free Data Science Approach to Prioritizing Prescribing Outliers for Clinical Review
Source: JMIR Med Inform. 2022 Dec 20;10(12):e41200. doi: 10.2196/41200 (PMC9812268; doi:10.2196/41200)
Supplement: Multimedia Appendix 2 [file medinform_v10i12e41200_app2.xlsx]

## Sheet: Multimedia Appendix 2
	Multimedia appendix 2
Region	CCG name	Promazine hydrochloride prescriptions (n)	Total antipsychotic prescriptions (n)	Promazine hydrochloride (per 1000 antipsychotics)	Promazine hydrochloride (% antipsychotics)
North West	NHS BOLTON CCG	5549	18577	298.7	29.87
North West	NHS BURY CCG	1844	9780	188.55	18.85
North West	NHS TAMESIDE AND GLOSSOP CCG	2308	14656	157.48	15.75
North West	NHS SALFORD CCG	2177	19050	114.28	11.43
North West	NHS STOCKPORT CCG	1739	16693	104.18	10.42
North West	NHS OLDHAM CCG	1369	13689	100.01	10
North West	NHS HEYWOOD, MIDDLETON AND ROCHDALE CCG	936	11896	78.68	7.87
North West	NHS KNOWSLEY CCG	372	10597	35.1	3.51
North West	NHS WIGAN BOROUGH CCG	554	16404	33.77	3.38
North West	NHS EASTERN CHESHIRE CCG	245	9569	25.6	2.56
North West	NHS ST HELENS CCG	273	11252	24.26	2.43
North West	NHS TRAFFORD CCG	246	11102	22.16	2.22
North West	NHS CHORLEY AND SOUTH RIBBLE CCG	139	6390	21.75	2.18
North West	NHS BLACKBURN WITH DARWEN CCG	171	8021	21.32	2.13
North West	NHS HALTON CCG	52	2447	21.25	2.13
North West	NHS EAST LANCASHIRE CCG	340	16560	20.53	2.05
North West	NHS MANCHESTER CCG	820	41220	19.89	1.99
North West	NHS WARRINGTON CCG	113	6862	16.47	1.65
North West	NHS BLACKPOOL CCG	150	13211	11.35	1.14
North West	NHS WEST LANCASHIRE CCG	29	3790	7.65	0.77
North West	NHS SOUTH SEFTON CCG	86	11265	7.63	0.76
North West	NHS FYLDE AND WYRE CCG	48	7038	6.82	0.68
North West	NHS GREATER PRESTON CCG	52	10187	5.1	0.51
North West	NHS LIVERPOOL CCG	188	40834	4.6	0.46
North West	NHS SOUTHPORT AND FORMBY CCG	34	7759	4.38	0.44
North West	NHS VALE ROYAL CCG	23	5421	4.24	0.42
North West	NHS MORECAMBE BAY CCG	69	16519	4.18	0.42
North West	NHS WEST CHESHIRE CCG	43	10773	3.99	0.4
North West	NHS SOUTH CHESHIRE CCG	19	6456	2.94	0.29
North West	NHS NORTH CUMBRIA CCG	36	16956	2.12	0.21
North West	NHS WIRRAL CCG	36	17650	2.04	0.2
